# Supplementary material for: Leveraging Infrastructure BIM for Life-Cycle-Based Sustainable Road Pavement Management
Source: Materials (Basel). 2023 Jan 24;16(3):1047. doi: 10.3390/ma16031047 (PMC9920642; doi:10.3390/ma16031047)
Supplement: Supplementary file 1 [file materials-16-01047-s001.zip]

Archive with 1 entries (1 files):
- materials-2141726-supplementary.pdf
